# Supplementary material for: Triiodothyronine or Antioxidants Block the Inhibitory Effects of BDE-47 and BDE-49 on Axonal Growth in Rat Hippocampal Neuron-Glia Co-Cultures
Source: Toxics. 2022 Feb 18;10(2):92. doi: 10.3390/toxics10020092 (PMC8879960; doi:10.3390/toxics10020092)
Supplement: Supplementary file 1 [file toxics-10-00092-s001.zip]

Archive with 1 entries (1 files):
- toxics-1546675-supplementary.pdf
